# Supplementary material for: Structure-specific rigid dose accumulation dosimetric analysis of ablative stereotactic MRI-guided adaptive radiation therapy in ultracentral lung lesions
Source: Commun Med (Lond). 2024 May 22;4:96. doi: 10.1038/s43856-024-00526-7 (PMC11111790; doi:10.1038/s43856-024-00526-7)
Supplement: Supplementary file 4 — Supplementary Data 1 [file 43856_2024_526_MOESM4_ESM.xlsx]

## Sheet: Sheet1
Pt ID	Tx Start Date	Tx End Date	RFI event	Date of P/R	LF	Date of LF	DF	DF for local dz	Date of DF	Location of Progression/Recurrence	Death (N=0, Y=1)	Date of Death	LF+Death	PFS event	Lost to Follow Up	Lastest Contact Date	Lastest Follow Up Date	FU (m)	OS (m)	LC (m)	LC+OS (m)	DC (m)	DC of localized dz (m)	PFS (m)
UC01	2021-12-06	2021-12-15	0		0		0	0			0		0	0	0	2023-03-28	2023-03-28	15.3863	15.3863	15.3863	15.3863	15.3863	15.3863	15.3863
UC02	2020-04-27	2020-05-06	1	2021-05-25	0		1		2021-05-25	R first rib	0		0	1	0	2023-07-28	2023-07-28	38.7288	38.7288	38.7288	38.7288	12.6247		12.6247
UC03	2021-09-22	2021-10-01	0		0		0	0			0		0	0	0	2023-04-28	2023-04-28	18.8712	18.8712	18.8712	18.8712	18.8712	18.8712	18.8712
UC04	2021-09-08	2021-09-17	0		0		0	0			0		0	0	0	2023-05-08	2023-05-08	19.6603	19.6603	19.6603	19.6603	19.6603	19.6603	19.6603
UC05	2022-01-04	2022-01-13	0		0		0	0			0		0	0	0	2023-06-07	2023-06-07	16.7671	16.7671	16.7671	16.7671	16.7671	16.7671	16.7671
UC06	2020-02-10	2020-02-20	0		0		0	0			0		0	0	1	2022-03-14	2022-03-14	24.7562	24.7562	24.7562	24.7562	24.7562	24.7562	24.7562
UC07	2021-02-22	2021-03-03	0		0		0	0			0		0	0	0	2023-06-06	2023-06-06	27.1233	27.1233	27.1233	27.1233	27.1233	27.1233	27.1233
UC08	2019-10-21	2019-10-31	0		0		0	0			0		0	0	0	2023-03-10	2023-03-10	40.3068	40.3068	40.3068	40.3068	40.3068	40.3068	40.3068
UC09	2020-02-24	2020-03-04	1	2021-02-05	0		1	1	2021-02-05	R paratracheal, R hilum, R subclavicular fossa	1	2022-04-29	1	1	0	2022-04-29	2022-04-29	25.8411	25.8411	25.8411	25.8411	11.1123	11.1123	11.1123
UC10	2020-02-26	2020-03-06	1	2020-08-21	0		1	1	2020-08-21	L paratracheal	1	2022-04-19	1	1	0	2022-04-19	2022-04-19	25.4466	25.4466	25.4466	25.4466	5.52329	5.52329	5.52329
UC11	2020-06-19	2020-06-29	0		0		0	0			0		0	0	0	2023-05-26	2023-05-26	34.8822	34.8822	34.8822	34.8822	34.8822	34.8822	34.8822
UC12	2020-08-24	2020-09-02	1	2021-01-29	0		1	1	2021-01-29	RLL, R pleura	1	2021-05-05	1	1	0	2021-05-05	2021-05-05	8.05479	8.05479	8.05479	8.05479	4.89863	4.89863	4.89863
UC13	2021-08-12	2021-08-23	1	2022-01-10	1	2022-01-10	1		2022-01-26	RUL mass within irriated field; femur	0		1	1	1	2023-01-13	2023-01-13	16.7014	16.7014	4.60274	4.60274	5.12877		4.60274
UC14	2021-05-17	2021-05-26	0		0		0	0			0		0	0	0	2023-07-25	2023-07-25	25.9726	25.9726	25.9726	25.9726	25.9726	25.9726	25.9726
